# Supplementary material for: Screening of Novel Antimicrobial Diastereomers of Azithromycin–Thiosemicarbazone Conjugates: A Combined LC-SPE/Cryo NMR, MS/MS and Molecular Modeling Approach
Source: Antibiotics (Basel). 2022 Dec 2;11(12):1738. doi: 10.3390/antibiotics11121738 (PMC9774193; doi:10.3390/antibiotics11121738)
Supplement: Supplementary file 1 [file antibiotics-11-01738-s001.zip]

Archive with 1 entries (1 files):
- antibiotics-2059833-supplementary.pdf
